# Supplementary material for: Association between Thyroid Function and Ocular Parameters
Source: Biology (Basel). 2022 Dec 18;11(12):1847. doi: 10.3390/biology11121847 (PMC9776046; doi:10.3390/biology11121847)
Supplement: Supplementary file 1 [file biology-11-01847-s001.zip]

Archive with 1 entries (1 files):
- biology-2035351-supplementary.pdf
